# Supplementary material for: Identification of Novel Pathways Regulated by APE1/Ref-1 in Human Retinal Endothelial Cells
Source: Int J Mol Sci. 2023 Jan 6;24(2):1101. doi: 10.3390/ijms24021101 (PMC9865623; doi:10.3390/ijms24021101)
Supplement: Supplementary file 1 [file ijms-24-01101-s001.zip]

Archive with 1 entries (1 files):
- ijms-2055653-supplementary.pdf
